# Supplementary material for: Ultrasound-Based Assessment of Shoulder Soft Tissue Alterations in Young Adults Performing Upper Limb Weight Training: A Cross-Sectional Study
Source: J Funct Morphol Kinesiol. 2026 Jan 1;11(1):23. doi: 10.3390/jfmk11010023 (PMC12821532; doi:10.3390/jfmk11010023)
Supplement: Supplementary file 1 [file jfmk-11-00023-s001.zip]

Archive with 2 entries (2 files):
- Supplementary Table S1. Training Characteristics.pdf
- Supplementary Table S2. Non-Weight Training Physical Activity.pdf
